# Supplementary material for: Identification of the Tembusu Virus in Mosquitoes in Northern Thailand
Source: Viruses. 2023 Jun 27;15(7):1447. doi: 10.3390/v15071447 (PMC10385312; doi:10.3390/v15071447)
Supplement: Supplementary file 1 [file viruses-15-01447-s001.zip]

Archive with 1 entries (1 files):
- viruses-2445721-supplementary.pdf
